# Supplementary material for: PsRGL1 negatively regulates chilling- and gibberellin-induced dormancy release by PsF-box1-mediated targeting for proteolytic degradation in tree peony
Source: Hortic Res. 2023 Mar 13;10(5):uhad044. doi: 10.1093/hr/uhad044 (PMC10541556; doi:10.1093/hr/uhad044)
Supplement: Web_Material_uhad044 [file web_material_uhad044.zip]

Archive with 3 entries (3 files):
- Fig. S1-S8.pdf
- Supplemental file 1-20230218.docx
- Table S1 The primer information used in this study0218.docx
